# Supplementary material for: Bridging riverine and lacustrine systems: Macroinvertebrate indicators of ecological health in the Rwandan Congo basin
Source: Environ Monit Assess. 2025 Oct 20;197(11):1218. doi: 10.1007/s10661-025-14641-y (PMC12537617; doi:10.1007/s10661-025-14641-y)
Supplement: Supplementary file 1 — Supplementary file (XLSX 539 KB) [file 10661_2025_14641_MOESM1_ESM.xlsx]

## Sheet: Sheet1
	Appendix 1: List of macroinvertebrates families and abundance collected on lake Kivu sites
	Lake section	Northern										Central/Middle						Southern section							Grand Total
	Families	S11	S12	S13	S14	S15	S16	S17	S18	S19	S20	S6	S7	S8	S9	S10	S21	S1	S2	S3	S4	S5	S22	S23
	Atydae	0	0	0	0	0	2	0	0	0	0	0	0	0	0	3	0	0	0	0	17	5	0	0	27
	Baetidae	0	0	0	0	0	0	0	0	0	0	0	0	0	0	1	0	0	0	0	0	0	0	0	1
	Belostomatidae	0	0	0	0	0	11	0	0	0	0	1	2	0	0	1	0	0	0	0	0	8	0	0	23
	Bithyniidae	45	36	10	2	3	207	0	2	0	2	441	166	4	4	30	7	8	2	52	116	475	2	0	1614
	Bulinidae	1	34	0	0	0	7	0	0	12	0	3	8	0	0	0	0	0	0	1	5	1	0	0	72
	Caenidae	0	0	0	0	0	2	0	0	0	0	0	0	0	0	4	0	0	0	0	0	1	0	0	7
	Chironomidae	0	0	0	0	7	11	12	0	0	0	2	0	0	9	0	0	0	1	0	3	4	0	0	49
	Coenagrionidae	1	2	0	0	0	26	0	0	0	0	0	2	0	0	1	0	0	0	0	22	15	0	0	69
	Elmidae	0	0	0	0	0	0	0	0	0	0	0	1	0	0	0	0	0	0	0	0	0	0	0	1
	Gomphidae	5	2	0	0	0	1	0	0	0	0	0	0	0	0	0	0	0	0	0	0	0	0	0	8
	Hirudinidae	48	0	0	0	0	7	0	0	0	0	0	25	0	0	0	0	0	0	0	0	0	0	0	80
	Hydrachnidia	0	0	0	0	0	0	0	0	0	0	0	0	0	0	0	0	0	0	0	1	0	0	0	1
	Hydraenidae	0	0	0	0	0	7	0	0	0	0	0	0	0	0	0	0	0	0	0	0	0	0	0	7
	Hydrophilidae	0	0	0	0	0	0	0	0	0	0	0	0	0	0	0	0	0	0	0	1	0	0	0	1
	Hydropsychidae	1	0	0	0	1	0	0	0	0	0	0	0	0	0	0	0	0	0	0	0	0	0	0	2
	Lestidae	0	0	0	0	0	0	0	0	0	0	1	0	0	0	0	0	0	0	0	0	0	0	0	1
	Libellulidae	0	0	0	0	0	8	0	0	0	0	2	1	0	0	2	0	0	0	0	10	7	0	0	30
	Lymnaeidae	0	0	0	0	0	0	0	0	0	0	1	0	0	0	0	0	0	0	0	3	7	0	0	11
	Naucoridae	41	22	0	0	6	4	0	0	0	0	0	0	0	0	0	0	0	0	0	0	0	0	0	73
	Oligochaeta	0	0	0	0	0	0	8	0	0	0	0	0	0	0	0	0	0	0	0	1	0	0	0	9
	Pisauridae	0	0	0	0	0	0	0	0	0	0	0	0	0	0	0	0	0	0	0	0	2	0	0	2
	Planorbidae	10	16	1	0	2	21	0	0	8	0	9	76	1	2	4	1	1	0	3	20	36	2	2	215
	Polymitarcyidae	1	0	0	0	0	0	0	0	0	0	0	0	0	0	0	0	0	0	0	0	0	0	0	1
	Potamonautidae	1	0	0	0	0	0	0	0	0	0	0	0	0	0	0	0	0	0	0	0	0	0	0	1
	Scirtidae	0	0	0	0	0	0	0	0	0	0	0	3	0	0	0	0	0	0	0	0	0	0	0	3
	Sphaeriidae	0	0	0	0	0	0	0	0	27	0	0	0	0	0	0	0	0	0	0	0	0	0	0	27
	Thiaridae	2	1	1	1	0	1	0	0	0	7	3	0	0	0	0	4	2	2	2	0	0	1	0	27
	Grand Total	156	113	12	3	19	315	20	2	47	9	463	284	5	15	46	12	11	5	58	199	561	5	2	2362
	Appendix 2:List of macroinvertebrates collected from Lake Kivu tributaries (rivers)
	Catchment section	Northern					Central/Middle															Southern
	Families	Sebeya	Burehe	Nyaruhonga	Gashashi	Nkora	Koko	Gishanga	Nyabagabo	Muregeya	Mushogoro	Nyabahanga	Cyigizimbuga	Kiraro	Gisayo	Kamaramaka	Nyarusange	Magarama	Ruhanga	Mugonero	Kiboga	Kirimbi	Kigoya	Karundura	Kamiranzovu	Gasayo	Gisuma	Cyunyu	Kadasomwa	Cyongoroka	Total abundance
	Aspidytidae	1	0	0	0	0	0	1	0	0	0	0	0	0	0	0	0	0	0	1	0	1	5	0	0	0	1	0	0	0	10
	Baetidae	125	0	0	19	13	44	0	35	21	2	0	0	25	0	52	29	4	4	0	2	19	3	25	6	6	4	5	0	17	460
	Belostomatidae	1	0	0	0	0	0	0	0	0	0	0	0	0	0	0	0	0	0	0	7	0	0	0	0	0	0	0	0	0	8
	Bulinidae	0	0	0	0	0	0	0	0	0	1	0	0	0	0	0	0	0	0	0	0	0	0	0	0	0	0	0	0	0	1
	Caenidae	14	0	0	1	0	20	1	11	4	11	6	4	7	0	10	5	5	4	0	15	17	1	0	0	35	0	44	4	0	219
	Chaoboridae	0	0	0	0	0	0	0	0	0	0	0	0	0	0	0	0	0	0	0	0	1	5	0	0	0	0	0	0	0	6
	Chironomidae	8	9	0	0	0	3	0	0	14	35	5	0	1	0	0	0	5	1	0	0	58	29	8	1	7	0	1	5	191	381
	Coenagrionidae	9	0	0	0	0	0	0	0	0	0	0	0	0	0	0	0	0	0	0	0	0	0	0	0	0	0	0	0	0	9
	Corduliidae	1	0	0	0	0	0	0	0	7	0	0	0	0	0	4	0	0	0	0	0	0	0	0	0	0	0	0	0	11	23
	Corethrellidae	0	0	0	0	0	0	0	0	0	0	0	0	0	0	0	0	0	0	0	1	0	2	0	0	0	0	0	0	1	4
	Corixidae	0	0	0	0	0	0	0	0	1	0	0	0	0	0	0	0	0	0	0	0	2	0	1	10	0	0	0	0	0	14
	Culicidae	0	0	0	0	0	0	0	0	0	0	0	0	0	0	0	0	0	0	0	0	2	4	0	0	0	0	0	0	0	6
	Dolichopodidae	0	0	0	0	0	3	0	2	0	0	0	0	3	0	0	0	0	0	0	0	0	0	0	0	0	0	0	0	0	8
	Dryopidae	0	0	0	0	0	0	0	0	0	0	0	0	0	0	0	0	0	0	0	1	0	0	0	0	0	0	0	0	0	1
	Dytiscidae	1	0	0	0	0	0	0	0	0	2	0	0	0	0	0	0	0	0	0	0	11	19	0	0	0	0	3	0	0	36
	Elmidae	0	0	0	0	1	0	0	0	0	0	0	0	0	0	0	0	0	0	0	0	0	2	0	0	0	0	1	0	0	4
	Gerridae	0	0	0	0	0	0	0	0	1	0	0	0	0	0	0	0	0	0	0	0	0	0	0	1	0	0	0	0	0	2
	Glossiphoniidae	0	0	0	0	0	1	0	1	0	3	0	0	0	0	0	0	0	0	0	0	0	0	0	0	0	0	0	0	0	5
	Gomphidae	0	0	0	0	0	0	0	0	0	0	0	0	0	0	0	0	1	0	0	0	0	0	0	0	0	0	0	0	0	1
	Gyrinidae	2	0	0	0	0	4	1	2	10	10	0	0	1	3	2	0	4	0	1	3	0	0	0	0	0	0	0	0	0	43
	Hirudinidae	0	0	0	0	0	2	0	0	0	1	0	0	0	0	0	0	1	0	0	0	0	11	0	0	0	0	0	0	0	15
	Hydrophilidae	0	0	0	0	0	0	0	0	0	0	0	0	0	0	0	0	0	0	0	0	5	3	0	0	0	0	0	0	0	8
	Hydropsychidae	27	0	0	19	5	37	0	29	0	5	1	0	15	9	46	21	0	0	0	0	4	0	1	0	0	0	1	0	0	220
	Hydrosalpingidae	0	0	0	0	0	0	0	0	0	0	0	0	0	0	2	0	0	0	0	0	0	0	0	0	0	0	0	0	0	2
	Lestidae	0	0	0	0	0	0	0	0	0	0	0	0	0	0	0	0	4	0	0	0	0	0	0	0	0	0	0	0	0	4
	Libellulidae	51	0	0	0	0	2	2	9	0	9	12	5	4	16	2	2	0	2	1	7	37	4	3	13	0	18	6	17	2	224
	Lumbricidae	0	0	0	0	0	0	0	0	0	1	0	0	0	0	0	0	0	0	0	0	0	0	0	0	0	0	0	0	0	1
	Lumbriculidae	0	0	0	0	1	0	0	0	0	0	5	0	0	0	0	0	0	0	0	0	0	0	0	0	0	0	0	0	0	6
	Lymnaeidae	116	0	0	0	0	0	8	0	48	1	12	0	0	2	0	44	0	0	0	37	2	61	3	0	0	0	9	0	1	344
	Muscidae	0	0	0	0	0	0	0	0	0	0	2	0	0	0	0	0	0	0	0	0	0	0	0	0	0	0	0	0	0	2
	Naucoridae	1	0	0	0	0	7	5	6	0	0	3	0	0	2	3	2	1	0	7	0	5	3	0	2	0	2	11	1	0	61
	Nepidae	0	0	0	0	0	0	0	1	0	5	0	0	0	0	0	0	0	0	0	0	3	1	0	1	0	0	0	0	0	11
	Notonectidae	0	0	0	0	0	0	0	0	1	1	0	0	0	0	0	0	1	0	0	0	13	8	1	0	0	17	0	0	0	42
	Notonemouridae	0	0	0	0	1	0	0	0	0	0	0	0	0	0	0	0	0	0	0	0	0	0	0	0	0	0	0	0	0	1
	Oligochaeta	0	0	0	0	0	0	0	0	0	0	0	0	0	0	0	0	0	0	0	0	0	5	0	0	0	0	0	0	0	5
	Philopotamidae	0	0	0	0	0	0	0	0	0	1	0	0	0	0	0	0	0	0	0	0	0	0	0	0	0	0	0	0	0	1
	Physidae	0	0	0	0	0	0	0	0	0	0	1	0	0	0	0	0	0	0	0	43	0	0	0	0	0	0	0	0	0	44
	Pisuliidae	0	0	0	0	0	0	0	0	0	0	0	0	0	0	4	0	0	0	0	0	0	1	1	0	0	0	0	0	31	37
	Planorbidae	88	0	0	0	0	0	5	0	58	1	0	0	0	4	0	0	2	0	0	0	2	0	0	0	0	0	2	29	0	191
	Potamonautidae	0	0	0	0	0	0	0	0	4	0	0	0	0	0	0	0	0	0	0	0	0	0	0	0	0	0	0	0	0	4
	Protoneuridae	103	0	25	34	34	42	63	0	120	99	4	8	0	289	18	17	35	2	1	37	30	20	29	88	0	19	77	54	12	1260
	Salifidae	1	0	0	0	0	0	0	0	1	0	0	0	0	1	0	0	0	0	2	0	0	0	0	0	0	0	0	0	0	5
	Scirtidae	0	0	0	0	0	0	1	0	0	0	0	0	0	0	0	0	0	0	0	0	0	0	0	0	0	0	0	0	0	1
	Simuliidae	1	1	1	7	0	0	0	34	0	0	0	0	69	1	3	1	0	5	1	0	3	0	6	0	0	0	0	0	0	133
	Sphaeriidae	0	0	0	0	14	1	0	1	0	102	0	0	0	0	5	73	0	0	0	10	5	0	0	0	0	0	92	0	0	303
	Stratiomyidae	0	0	0	0	0	0	0	0	1	1	0	0	0	0	0	0	0	0	0	0	0	4	0	0	0	0	0	0	0	6
	Succeneidae	0	0	0	0	0	0	0	0	0	0	0	0	0	0	0	0	0	0	0	0	0	1	0	0	0	0	0	0	0	1
	Tabanidae	0	0	0	0	0	0	0	0	0	0	0	0	0	0	0	0	0	0	0	0	1	0	0	0	0	0	0	0	0	1
	Tipulidae	2	0	0	0	13	1	0	0	1	9	0	0	0	0	0	0	0	0	0	1	1	0	0	0	0	0	1	0	1	30
	Total abundance	552	10	26	80	82	167	87	131	292	300	51	17	125	327	151	194	63	18	14	164	222	192	78	122	48	61	253	110	267	4204
	Appendix 3: List of molluscan species collected from Lake Kivu
	Lake section	Northern									Central/Middle						Southern
	Species	S11	S12	S13	S14	S15	S16	S18	S19	S20	S6	S7	S8	S9	S10	S21	S1	S2	S3	S4	S5	S22	S23	Total abundance
	Afrogyrorbis kigeziensis	5	16	0	0	2	11	0	0	0	0	0	0	2	4	0	0	0	2	6	5	0	0	53
	Biomphalaria pfeifferi	5	0	1	0	0	10	0	8	0	8	76	0	0	0	0	0	0	1	14	31	2	0	156
	Bulinus truncatus	0	0	0	0	0	0	0	0	0	0	0	0	0	0	1	1	0	0	0	0	0	2	4
	Gabbiella humerosa	45	36	10	2	3	207	2	0	2	441	166	4	4	30	7	8	2	52	116	475	2	0	1614
	Gyraulus ehrenbergi	0	0	0	0	0	0	0	0	0	1	0	1	0	0	0	0	0	0	0	0	0	0	2
	Melanoides cf. recticosta	0	0	0	0	0	0	0	0	0	0	0	0	0	0	0	0	2	0	0	0	0	0	2
	Melanoides tuberculata	2	1	1	1	0	1	0	0	7	4	0	0	0	0	4	2	0	2	0	7	1	0	33
	Radix natalensis	0	0	0	0	0	0	0	0	0	0	0	0	0	0	0	0	0	0	3	0	0	0	3
	Sphaerium cf hartmanni	0	0	0	0	0	0	0	27	0	0	0	0	0	0	0	0	0	0	0	0	0	0	27
	Total abundance	57	53	12	3	5	229	2	35	9	454	242	5	6	34	12	11	4	57	139	518	5	2	1894
	Appendix 4: List of molluscan species sampled from lake Kivu tributaries
	Catchment section	Northern	Central/Middle											Southern
	Species	Sebeya	Kamaramaka	Kiboga	Koko	Gishanga	Nyabagabo	Muregeya	Mushogoro	Nyabahanga	Magarama	Mugonero	Nyarusange	Kirimbi	Kigoya	Karundura	Gisuma	Gasayo	Kadasomwa	Cyunyu	Tot. abun
	Biomphalaria pfeifferi	46	0	0	0	5	0	58	0	0	1	2	0	2	0	0	39	4	29	2	188
	Physa acuta	0	0	43	0	0	0	0	0	1	0	0	0	0	0	0	0	0	0	0	44
	Pisidium kenianum	14	5	10	1	0	1	0	102	0	0	0	73	5	0	0	0	0	0	92	303
	Radix natalensis	116	0	37	0	8	0	48	1	12	0	0	44	2	61	3	0	2	0	9	343
	Tot. abun	176	5	90	1	13	1	106	103	13	1	2	117	9	61	3	39	6	29	103	878
